# Supplementary material for: Cis-Allosteric Regulation of HIV-1 Reverse Transcriptase by Integrase
Source: Viruses. 2022 Dec 21;15(1):31. doi: 10.3390/v15010031 (PMC9864105; doi:10.3390/v15010031)
Supplement: Supplementary file 1 [file viruses-15-00031-s001.zip]

Archive with 1 entries (1 files):
- Supplementary Figures S1 and S2.pdf
